# Supplementary material for: A review of structural brain abnormalities in Pallister‐Killian syndrome
Source: Mol Genet Genomic Med. 2017 Dec 9;6(1):92–8. doi: 10.1002/mgg3.351 (PMC5823685; doi:10.1002/mgg3.351)
Supplement: Supplementary file 3 [file MGG3-6-92-s003.xlsx]

## Sheet: Supplementary Table 1
chr	Uberon_Start	Uberon_end	strand	promoter symbol	Gene Symbol	p-value for enrichment of 'nervous system' annotation_UBERON:0001016
chr12	175930	175960	+	p2@IQSEC3	IQSEC3	p.value=5.82e-81,n=89
chr12	323187	323209	-	p3@SLC6A12	SLC6A12	p.value=1.47e-19,n=89
chr12	323248	323263	-	p4@SLC6A12	SLC6A12	p.value=1.36e-19,n=89
chr12	323312	323329	-	p2@SLC6A12	SLC6A12	p.value=5.05e-34,n=89
chr12	323699	323719	-	p1@SLC6A12	SLC6A12	p.value=2.68e-33,n=89
chr12	1058799	1058840	-	p1@RAD52	RAD52	p.value=1.94e-14,n=89
chr12	1058849	1058867	-	p3@RAD52	RAD52	p.value=6.25e-12,n=89
chr12	1099518	1099522	-	p7@RAD52	RAD52	p.value=1.31e-34,n=89
chr12	1100271	1100309	-	p2@RAD52	RAD52	p.value=5.40e-11,n=89
chr12	1100315	1100345	-	p4@RAD52	RAD52	p.value=7.32e-21,n=89
chr12	1100370	1100419	+	p1@ERC1	ERC1	p.value=2.35e-09,n=89
chr12	1100449	1100475	+	p3@ERC1	ERC1	p.value=8.73e-09,n=89
chr12	1192272	1192282	+	p23@ERC1	ERC1	p.value=2.44e-13,n=89
chr12	1192302	1192347	+	p6@ERC1	ERC1	p.value=4.33e-81,n=89
chr12	1192383	1192475	+	p5@ERC1	ERC1	p.value=1.79e-46,n=89
chr12	1192485	1192495	+	p18@ERC1	ERC1	p.value=3.87e-15,n=89
chr12	1192496	1192524	+	p7@ERC1	ERC1	p.value=1.73e-56,n=89
chr12	1312527	1312594	+	p@chr12:1312527..1312594,+	chr12:1312527..1312594,+	p.value=4.33e-08,n=89
chr12	1398203	1398206	+	p@chr12:1398203..1398206,+	chr12:1398203..1398206,+	p.value=1.36e-09,n=89
chr12	1703711	1703733	-	p1@FBXL14	FBXL14	p.value=1.28e-08,n=89
chr12	1703735	1703759	-	p3@FBXL14	FBXL14	p.value=2.10e-24,n=89
chr12	1703915	1703941	-	p@chr12:1703915..1703941,-	chr12:1703915..1703941,-	p.value=1.02e-10,n=89
chr12	1703942	1703960	-	p@chr12:1703942..1703960,-	chr12:1703942..1703960,-	p.value=2.81e-08,n=89
chr12	1703997	1704019	-	p@chr12:1703997..1704019,-	chr12:1703997..1704019,-	p.value=7.31e-14,n=89
chr12	1704024	1704064	-	p@chr12:1704024..1704064,-	chr12:1704024..1704064,-	p.value=1.21e-10,n=89
chr12	1771284	1771301	+	p@chr12:1771284..1771301,+	chr12:1771284..1771301,+	p.value=7.91e-32,n=89
chr12	1771305	1771318	+	p@chr12:1771305..1771318,+	chr12:1771305..1771318,+	p.value=2.06e-32,n=89
chr12	1838146	1838150	+	p@chr12:1838146..1838150,+	chr12:1838146..1838150,+	p.value=1.86e-08,n=89
chr12	1838808	1838823	+	p@chr12:1838808..1838823,+	chr12:1838808..1838823,+	p.value=2.78e-11,n=89
chr12	1889312	1889317	+	p4@ADIPOR2	ADIPOR2	p.value=4.23e-21,n=89
chr12	1929421	1929441	+	p3@LRTM2	LRTM2	p.value=1.72e-52,n=89
chr12	1929644	1929709	+	p2@LRTM2	LRTM2	p.value=1.81e-85,n=89
chr12	1929724	1929757	+	p1@LRTM2	LRTM2	p.value=2.25e-77,n=89
chr12	1929783	1929798	+	p5@LRTM2	LRTM2	p.value=1.19e-32,n=89
chr12	1929857	1929866	+	p8@LRTM2	LRTM2	p.value=1.88e-09,n=89
chr12	2045694	2045723	-	p1@ENST00000418006,p1@uc001qjw.2	ENST00000418006,p1@uc001qjw.2	p.value=1.65e-72,n=89
chr12	2113826	2113840	+	p1@ENST00000354425	ENST00000354425	p.value=1.30e-30,n=89
chr12	2162144	2162196	+	p1@CACNA1C	CACNA1C	p.value=2.36e-26,n=89
chr12	2162419	2162431	+	p5@CACNA1C	CACNA1C	p.value=1.30e-07,n=89
chr12	2162447	2162462	+	p3@CACNA1C	CACNA1C	p.value=9.17e-13,n=89
chr12	2162478	2162508	+	p4@CACNA1C	CACNA1C	p.value=2.64e-36,n=89
chr12	2364913	2364923	+	p@chr12:2364913..2364923,+	chr12:2364913..2364923,+	p.value=3.06e-13,n=89
chr12	2365113	2365140	+	p@chr12:2365113..2365140,+	chr12:2365113..2365140,+	p.value=9.78e-13,n=89
chr12	2386467	2386484	+	p@chr12:2386467..2386484,+	chr12:2386467..2386484,+	p.value=1.90e-11,n=89
chr12	2681223	2681227	+	p@chr12:2681223..2681227,+	chr12:2681223..2681227,+	p.value=8.92e-07,n=89
chr12	2791955	2791993	+	p@chr12:2791955..2791993,+	chr12:2791955..2791993,+	p.value=4.22e-29,n=89
chr12	2849230	2849247	+	p@chr12:2849230..2849247,+	chr12:2849230..2849247,+	p.value=8.24e-33,n=89
chr12	2903954	2903958	-	p1@CBX3P4	CBX3P4	p.value=2.05e-21,n=89
chr12	2904025	2904048	-	p1@LOC728147	LOC728147	p.value=1.25e-18,n=89
chr12	2904102	2904113	+	p2@FKBP4	FKBP4	p.value=1.16e-27,n=89
chr12	2904276	2904295	+	p3@FKBP4	FKBP4	p.value=1.15e-34,n=89
chr12	2922053	2922068	-	p2@ENST00000547834	ENST00000547834	p.value=2.21e-12,n=89
chr12	2922071	2922095	-	p1@ENST00000547834	ENST00000547834	p.value=1.87e-08,n=89
chr12	2935367	2935371	-	p@chr12:2935367..2935371,-	chr12:2935367..2935371,-	p.value=6.03e-25,n=89
chr12	2936043	2936054	-	p@chr12:2936043..2936054,-	chr12:2936043..2936054,-	p.value=5.31e-18,n=89
chr12	2944087	2944122	-	p4@NRIP2	NRIP2	p.value=1.32e-14,n=89
chr12	2944169	2944182	-	p3@NRIP2	NRIP2	p.value=1.59e-45,n=89
chr12	2944184	2944209	-	p1@NRIP2	NRIP2	p.value=1.94e-34,n=89
chr12	2944396	2944456	-	p2@NRIP2	NRIP2	p.value=5.86e-80,n=89
chr12	3000075	3000092	+	p3@TULP3	TULP3	p.value=4.72e-09,n=89
chr12	3020873	3020876	+	p@chr12:3020873..3020876,+	chr12:3020873..3020876,+	p.value=3.83e-10,n=89
chr12	3309487	3309524	+	p@chr12:3309487..3309524,+	chr12:3309487..3309524,+	p.value=1.13e-17,n=89
chr12	10205100	10205121	+	p3@AB590792	AB590792	p.value=1.45e-18,n=89
chr12	10205163	10205208	+	p1@AB590792	AB590792	p.value=1.04e-29,n=89
chr12	10282742	10282817	-	p1@CLEC7A	CLEC7A	p.value=1.53e-07,n=89
chr12	10282846	10282863	-	p2@CLEC7A	CLEC7A	p.value=2.10e-07,n=89
chr12	10320190	10320205	-	p2@OLR1	OLR1	p.value=2.50e-09,n=89
chr12	10324717	10324742	-	p1@OLR1	OLR1	p.value=6.72e-11,n=89
chr12	10365466	10365547	+	p1@GABARAPL1	GABARAPL1	p.value=1.68e-12,n=89
chr12	10365579	10365590	+	p3@GABARAPL1	GABARAPL1	p.value=1.86e-07,n=89
chr12	10365624	10365644	+	p2@GABARAPL1	GABARAPL1	p.value=2.40e-10,n=89
chr12	10366640	10366673	+	p@chr12:10366640..10366673,+	chr12:10366640..10366673,+	p.value=2.32e-24,n=89
chr12	10366677	10366701	+	p@chr12:10366677..10366701,+	chr12:10366677..10366701,+	p.value=2.14e-30,n=89
chr12	10875091	10875095	+	p@chr12:10875091..10875095,+	chr12:10875091..10875095,+	p.value=1.02e-15,n=89
chr12	11195082	11195086	-	p@chr12:11195082..11195086,-	chr12:11195082..11195086,-	p.value=6.69e-14,n=89
chr12	11324166	11324177	-	p1@TAS2R14	TAS2R14	p.value=1.95e-07,n=89
chr12	11324192	11324227	-	p2@PRH1,p2@PRR4	PRH1,p2@PRR4	p.value=2.55e-23,n=89
chr12	11324261	11324315	+	p2@LOC100129361	LOC100129361	p.value=1.75e-12,n=89
chr12	11652664	11652681	+	p@chr12:11652664..11652681,+	chr12:11652664..11652681,+	p.value=2.27e-64,n=89
chr12	11652913	11652927	+	p@chr12:11652913..11652927,+	chr12:11652913..11652927,+	p.value=2.13e-11,n=89
chr12	12201285	12201324	-	p@chr12:12201285..12201324,-	chr12:12201285..12201324,-	p.value=5.54e-08,n=89
chr12	12397368	12397385	-	p9@LRP6	LRP6	p.value=1.62e-42,n=89
chr12	12397406	12397428	-	p7@LRP6	LRP6	p.value=1.21e-66,n=89
chr12	12397459	12397474	-	p6@LRP6	LRP6	p.value=1.48e-66,n=89
chr12	12419780	12419811	-	p2@LRP6	LRP6	p.value=3.41e-23,n=89
chr12	12419905	12419989	-	p1@LRP6	LRP6	p.value=1.07e-08,n=89
chr12	12503156	12503216	-	p1@MANSC1	MANSC1	p.value=3.09e-11,n=89
chr12	12503256	12503268	-	p6@MANSC1	MANSC1	p.value=9.68e-18,n=89
chr12	12509929	12509945	-	p1@LOH12CR2	LOH12CR2	p.value=1.87e-49,n=89
chr12	12509990	12510042	+	p1@LOH12CR1	LOH12CR1	p.value=4.13e-27,n=89
chr12	12510045	12510073	+	p2@LOH12CR1	LOH12CR1	p.value=9.51e-22,n=89
chr12	12510076	12510138	+	p3@LOH12CR1	LOH12CR1	p.value=1.22e-09,n=89
chr12	12673944	12673955	-	p27@DUSP16	DUSP16	p.value=1.88e-09,n=89
chr12	12673988	12674004	-	p10@DUSP16	DUSP16	p.value=1.70e-64,n=89
chr12	12674008	12674020	-	p17@DUSP16	DUSP16	p.value=9.67e-37,n=89
chr12	12674032	12674047	-	p9@DUSP16	DUSP16	p.value=9.18e-66,n=89
chr12	12715540	12715580	-	p2@DUSP16	DUSP16	p.value=2.66e-09,n=89
chr12	12764773	12764852	+	p1@CREBL2	CREBL2	p.value=1.61e-10,n=89
chr12	12764917	12764931	+	p4@CREBL2	CREBL2	p.value=5.28e-13,n=89
chr12	12764947	12764986	+	p2@CREBL2	CREBL2	p.value=8.26e-20,n=89
chr12	12764995	12765017	+	p3@CREBL2	CREBL2	p.value=2.71e-18,n=89
chr12	12837400	12837418	-	p3@GPR19	GPR19	p.value=1.67e-45,n=89
chr12	12837423	12837501	-	p1@GPR19	GPR19	p.value=1.88e-83,n=89
chr12	12849309	12849311	+	p@chr12:12849309..12849311,+	chr12:12849309..12849311,+	p.value=6.69e-07,n=89
chr12	12870294	12870324	+	p1@CDKN1B	CDKN1B	p.value=6.74e-10,n=89
chr12	12938586	12938600	+	p1@APOLD1	APOLD1	p.value=1.22e-31,n=89
chr12	13197282	13197293	+	p2@KIAA1467	KIAA1467	p.value=3.01e-09,n=89
chr12	13197307	13197339	+	p1@KIAA1467	KIAA1467	p.value=1.74e-29,n=89
chr12	13248705	13248710	-	p6@GSG1	GSG1	p.value=1.88e-09,n=89
chr12	13248732	13248744	-	p7@GSG1	GSG1	p.value=1.68e-07,n=89
chr12	13697178	13697189	-	p@chr12:13697178..13697189,-	chr12:13697178..13697189,-	p.value=5.26e-19,n=89
chr12	13707433	13707452	-	p@chr12:13707433..13707452,-	chr12:13707433..13707452,-	p.value=4.81e-23,n=89
chr12	13707514	13707532	-	p@chr12:13707514..13707532,-	chr12:13707514..13707532,-	p.value=1.03e-26,n=89
chr12	13707954	13707966	-	p@chr12:13707954..13707966,-	chr12:13707954..13707966,-	p.value=8.41e-25,n=89
chr12	13708032	13708061	-	p@chr12:13708032..13708061,-	chr12:13708032..13708061,-	p.value=3.38e-46,n=89
chr12	13708123	13708136	-	p@chr12:13708123..13708136,-	chr12:13708123..13708136,-	p.value=8.58e-25,n=89
chr12	13708187	13708198	-	p@chr12:13708187..13708198,-	chr12:13708187..13708198,-	p.value=3.65e-15,n=89
chr12	13708273	13708290	-	p@chr12:13708273..13708290,-	chr12:13708273..13708290,-	p.value=1.71e-44,n=89
chr12	13708505	13708512	-	p@chr12:13708505..13708512,-	chr12:13708505..13708512,-	p.value=3.37e-13,n=89
chr12	13708589	13708603	-	p@chr12:13708589..13708603,-	chr12:13708589..13708603,-	p.value=3.47e-23,n=89
chr12	13708607	13708620	-	p@chr12:13708607..13708620,-	chr12:13708607..13708620,-	p.value=1.95e-34,n=89
chr12	13708621	13708638	-	p@chr12:13708621..13708638,-	chr12:13708621..13708638,-	p.value=1.67e-42,n=89
chr12	13708819	13708840	-	p@chr12:13708819..13708840,-	chr12:13708819..13708840,-	p.value=1.09e-48,n=89
chr12	13708919	13708933	-	p@chr12:13708919..13708933,-	chr12:13708919..13708933,-	p.value=1.33e-30,n=89
chr12	13709247	13709263	-	p@chr12:13709247..13709263,-	chr12:13709247..13709263,-	p.value=1.45e-34,n=89
chr12	13720089	13720098	-	p@chr12:13720089..13720098,-	chr12:13720089..13720098,-	p.value=1.48e-07,n=89
chr12	13988699	13988706	-	p@chr12:13988699..13988706,-	chr12:13988699..13988706,-	p.value=2.51e-24,n=89
chr12	14133154	14133159	-	p4@GRIN2B	GRIN2B	p.value=9.30e-27,n=89
chr12	14133348	14133359	-	p1@GRIN2B	GRIN2B	p.value=2.95e-64,n=89
chr12	14133429	14133438	-	p3@GRIN2B	GRIN2B	p.value=2.58e-62,n=89
chr12	14133540	14133551	-	p2@GRIN2B	GRIN2B	p.value=2.88e-50,n=89
chr12	14133556	14133557	-	p@chr12:14133556..14133557,-	chr12:14133556..14133557,-	p.value=5.12e-17,n=89
chr12	14133766	14133788	-	p@chr12:14133766..14133788,-	chr12:14133766..14133788,-	p.value=7.75e-86,n=89
chr12	14133795	14133806	-	p@chr12:14133795..14133806,-	chr12:14133795..14133806,-	p.value=1.91e-58,n=89
chr12	14133820	14133830	-	p@chr12:14133820..14133830,-	chr12:14133820..14133830,-	p.value=2.71e-60,n=89
chr12	14134301	14134310	-	p@chr12:14134301..14134310,-	chr12:14134301..14134310,-	p.value=1.57e-32,n=89
chr12	14134479	14134549	-	p@chr12:14134479..14134549,-	chr12:14134479..14134549,-	p.value=2.37e-75,n=89
chr12	14134591	14134600	-	p@chr12:14134591..14134600,-	chr12:14134591..14134600,-	p.value=4.18e-15,n=89
chr12	14134622	14134631	-	p@chr12:14134622..14134631,-	chr12:14134622..14134631,-	p.value=1.71e-34,n=89
chr12	14134636	14134651	-	p@chr12:14134636..14134651,-	chr12:14134636..14134651,-	p.value=1.76e-60,n=89
chr12	14134689	14134704	-	p@chr12:14134689..14134704,-	chr12:14134689..14134704,-	p.value=4.82e-51,n=89
chr12	14134897	14134948	-	p@chr12:14134897..14134948,-	chr12:14134897..14134948,-	p.value=1.91e-72,n=89
chr12	14135008	14135072	-	p@chr12:14135008..14135072,-	chr12:14135008..14135072,-	p.value=1.98e-65,n=89
chr12	14518565	14518580	+	p3@ATF7IP	ATF7IP	p.value=6.00e-08,n=89
chr12	14538205	14538305	+	p2@ATF7IP	ATF7IP	p.value=3.43e-09,n=89
chr12	14561422	14561431	+	p8@ATF7IP	ATF7IP	p.value=1.04e-32,n=89
chr12	14570875	14570907	+	p@chr12:14570875..14570907,+	chr12:14570875..14570907,+	p.value=9.03e-30,n=89
chr12	14956396	14956444	-	p1@WBP11	WBP11	p.value=7.54e-10,n=89
chr12	14956583	14956636	+	p1@C12orf60	C12orf60	p.value=1.49e-15,n=89
chr12	14956639	14956654	+	p2@C12orf60	C12orf60	p.value=1.29e-16,n=89
chr12	15125954	15125982	+	p1@PDE6H	PDE6H	p.value=3.61e-09,n=89
chr12	15374234	15374247	-	p3@RERG	RERG	p.value=1.66e-18,n=89
chr12	15374258	15374265	-	p5@RERG	RERG	p.value=2.30e-09,n=89
chr12	15374328	15374342	-	p2@RERG	RERG	p.value=2.57e-10,n=89
chr12	15374343	15374416	-	p1@RERG	RERG	p.value=4.71e-17,n=89
chr12	15475214	15475223	+	p9@PTPRO	PTPRO	p.value=7.55e-27,n=89
chr12	15475249	15475280	+	p4@PTPRO	PTPRO	p.value=5.14e-55,n=89
chr12	15475292	15475303	+	p7@PTPRO	PTPRO	p.value=1.11e-16,n=89
chr12	15475416	15475450	+	p1@PTPRO	PTPRO	p.value=7.31e-55,n=89
chr12	15475462	15475483	+	p5@PTPRO	PTPRO	p.value=1.82e-53,n=89
chr12	15942285	15942296	-	p2@EPS8	EPS8	p.value=7.08e-07,n=89
chr12	16035307	16035352	+	p1@STRAP	STRAP	p.value=4.20e-07,n=89
chr12	16701927	16701933	-	p@chr12:16701927..16701933,-	chr12:16701927..16701933,-	p.value=1.68e-07,n=89
chr12	16753639	16753656	-	p26@LMO3	LMO3	p.value=3.82e-12,n=89
chr12	16757951	16757970	-	p4@LMO3	LMO3	p.value=1.22e-60,n=89
chr12	16757977	16757995	-	p12@LMO3	LMO3	p.value=1.35e-57,n=89
chr12	16758059	16758088	-	p10@LMO3	LMO3	p.value=7.82e-34,n=89
chr12	16758835	16758863	-	p16@LMO3	LMO3	p.value=2.14e-44,n=89
chr12	16758873	16758892	-	p17@LMO3	LMO3	p.value=1.93e-44,n=89
chr12	16759039	16759089	-	p7@LMO3	LMO3	p.value=4.14e-55,n=89
chr12	16759090	16759101	-	p18@LMO3	LMO3	p.value=9.69e-36,n=89
chr12	16759380	16759391	-	p11@LMO3	LMO3	p.value=8.24e-28,n=89
chr12	16759412	16759437	-	p1@LMO3	LMO3	p.value=1.20e-40,n=89
chr12	16759440	16759461	-	p3@LMO3	LMO3	p.value=3.40e-47,n=89
chr12	16759524	16759549	-	p5@LMO3	LMO3	p.value=6.66e-76,n=89
chr12	16759574	16759585	-	p8@LMO3	LMO3	p.value=3.86e-73,n=89
chr12	16759711	16759718	-	p21@LMO3	LMO3	p.value=1.48e-34,n=89
chr12	16760004	16760017	-	p19@LMO3	LMO3	p.value=1.84e-42,n=89
chr12	16760021	16760099	-	p6@LMO3	LMO3	p.value=1.34e-51,n=89
chr12	16760134	16760146	-	p20@LMO3	LMO3	p.value=7.83e-10,n=89
chr12	16760195	16760207	-	p13@LMO3	LMO3	p.value=1.35e-09,n=89
chr12	16760950	16760966	-	p23@LMO3	LMO3	p.value=1.97e-09,n=89
chr12	16761007	16761080	-	p2@LMO3	LMO3	p.value=2.83e-44,n=89
chr12	16761117	16761128	-	p25@LMO3	LMO3	p.value=9.52e-11,n=89
chr12	16762802	16762821	-	p22@LMO3	LMO3	p.value=1.84e-36,n=89
chr12	16763014	16763035	-	p9@LMO3	LMO3	p.value=9.36e-57,n=89
chr12	16763054	16763073	-	p14@LMO3	LMO3	p.value=3.35e-48,n=89
chr12	16763102	16763116	-	p15@LMO3	LMO3	p.value=2.89e-60,n=89
chr12	18243080	18243091	-	p3@RERGL	RERGL	p.value=9.79e-07,n=89
chr12	18243103	18243118	-	p2@RERGL	RERGL	p.value=1.51e-08,n=89
chr12	18243119	18243133	-	p1@RERGL	RERGL	p.value=9.12e-18,n=89
chr12	19282478	19282503	+	p4@PLEKHA5	PLEKHA5	p.value=2.29e-16,n=89
chr12	19282511	19282522	+	p6@PLEKHA5	PLEKHA5	p.value=5.32e-10,n=89
chr12	19282623	19282642	+	p3@PLEKHA5	PLEKHA5	p.value=5.78e-15,n=89
chr12	19282643	19282710	+	p1@PLEKHA5	PLEKHA5	p.value=1.13e-18,n=89
chr12	19282713	19282734	+	p5@PLEKHA5	PLEKHA5	p.value=1.86e-27,n=89
chr12	19285724	19285729	+	p@chr12:19285724..19285729,+	chr12:19285724..19285729,+	p.value=2.72e-13,n=89
chr12	19320367	19320371	+	p@chr12:19320367..19320371,+	chr12:19320367..19320371,+	p.value=3.24e-11,n=89
chr12	19358192	19358212	+	p8@PLEKHA5	PLEKHA5	p.value=6.06e-32,n=89
chr12	19358228	19358248	+	p7@PLEKHA5	PLEKHA5	p.value=3.38e-37,n=89
chr12	19389814	19389872	+	p2@PLEKHA5	PLEKHA5	p.value=4.26e-20,n=89
chr12	19455874	19455876	+	p@chr12:19455874..19455876,+	chr12:19455874..19455876,+	p.value=6.82e-22,n=89
chr12	19460588	19460600	+	p@chr12:19460588..19460600,+	chr12:19460588..19460600,+	p.value=1.89e-23,n=89
chr12	19460642	19460662	+	p@chr12:19460642..19460662,+	chr12:19460642..19460662,+	p.value=9.34e-14,n=89
chr12	19470878	19470881	+	p@chr12:19470878..19470881,+	chr12:19470878..19470881,+	p.value=5.17e-21,n=89
chr12	19592493	19592524	+	p3@AEBP2	AEBP2	p.value=8.99e-11,n=89
chr12	19592563	19592585	+	p5@AEBP2	AEBP2	p.value=3.74e-14,n=89
chr12	19592602	19592648	+	p1@AEBP2	AEBP2	p.value=2.32e-11,n=89
chr12	19592847	19592882	+	p8@AEBP2	AEBP2	p.value=4.46e-21,n=89
chr12	19877370	19877371	+	p1@ENST00000364015	ENST00000364015	p.value=2.57e-08,n=89
chr12	20521429	20521511	+	p@chr12:20521429..20521511,+	chr12:20521429..20521511,+	p.value=8.58e-13,n=89
chr12	20848257	20848271	+	p7@SLCO1C1	SLCO1C1	p.value=5.77e-13,n=89
chr12	20848282	20848305	+	p6@SLCO1C1	SLCO1C1	p.value=3.39e-36,n=89
chr12	20848316	20848349	+	p3@SLCO1C1	SLCO1C1	p.value=2.46e-41,n=89
chr12	20848377	20848399	+	p5@SLCO1C1	SLCO1C1	p.value=5.25e-69,n=89
chr12	20848404	20848452	+	p2@SLCO1C1	SLCO1C1	p.value=2.22e-100,n=89
chr12	20848471	20848483	+	p8@SLCO1C1	SLCO1C1	p.value=2.27e-44,n=89
chr12	20848486	20848542	+	p1@SLCO1C1	SLCO1C1	p.value=1.80e-105,n=89
chr12	20848554	20848582	+	p4@SLCO1C1	SLCO1C1	p.value=3.10e-93,n=89
chr12	21421275	21421289	-	p@chr12:21421275..21421289,-	chr12:21421275..21421289,-	p.value=1.19e-26,n=89
chr12	21477601	21477623	-	p2@SLCO1A2	SLCO1A2	p.value=4.48e-91,n=89
chr12	21477647	21477702	-	p1@SLCO1A2	SLCO1A2	p.value=2.06e-89,n=89
chr12	21477721	21477728	-	p3@SLCO1A2	SLCO1A2	p.value=2.10e-44,n=89
chr12	21487792	21487802	-	p6@SLCO1A2	SLCO1A2	p.value=1.68e-07,n=89
chr12	21487836	21487856	-	p4@SLCO1A2	SLCO1A2	p.value=9.17e-25,n=89
chr12	21680057	21680084	+	p8@C12orf39	C12orf39	p.value=5.00e-44,n=89
chr12	21680393	21680409	+	p10@C12orf39	C12orf39	p.value=1.03e-68,n=89
chr12	21680411	21680430	+	p3@C12orf39	C12orf39	p.value=1.68e-51,n=89
chr12	21680455	21680478	+	p2@C12orf39	C12orf39	p.value=3.52e-40,n=89
chr12	21680481	21680499	+	p7@C12orf39	C12orf39	p.value=5.53e-67,n=89
chr12	21680559	21680570	+	p15@C12orf39	C12orf39	p.value=1.80e-36,n=89
chr12	21680599	21680610	+	p11@C12orf39	C12orf39	p.value=1.82e-62,n=89
chr12	21680625	21680636	+	p12@C12orf39	C12orf39	p.value=2.51e-52,n=89
chr12	21680866	21680902	+	p6@C12orf39	C12orf39	p.value=4.24e-39,n=89
chr12	21810726	21810755	-	p2@LDHB	LDHB	p.value=2.88e-07,n=89
chr12	22063787	22063800	-	p@chr12:22063787..22063800,-	chr12:22063787..22063800,-	p.value=1.89e-40,n=89
chr12	22094159	22094192	-	p2@ABCC9	ABCC9	p.value=7.33e-14,n=89
chr12	22094235	22094258	-	p3@ABCC9	ABCC9	p.value=9.86e-16,n=89
chr12	22094350	22094367	-	p1@ABCC9	ABCC9	p.value=1.11e-15,n=89
chr12	22199117	22199199	+	p1@CMAS	CMAS	p.value=2.73e-12,n=89
chr12	22487588	22487616	-	p3@ST8SIA1	ST8SIA1	p.value=2.62e-50,n=89
chr12	22487618	22487648	-	p1@ST8SIA1	ST8SIA1	p.value=3.12e-50,n=89
chr12	22487817	22487839	-	p2@ST8SIA1	ST8SIA1	p.value=1.94e-19,n=89
chr12	22487845	22487869	-	p5@ST8SIA1	ST8SIA1	p.value=2.31e-40,n=89
chr12	22487938	22487954	+	p@chr12:22487938..22487954,+	chr12:22487938..22487954,+	p.value=2.70e-07,n=89
chr12	22562202	22562222	+	p@chr12:22562202..22562222,+	chr12:22562202..22562222,+	p.value=2.32e-97,n=89
chr12	22562234	22562249	+	p@chr12:22562234..22562249,+	chr12:22562234..22562249,+	p.value=1.64e-50,n=89
chr12	22697108	22697172	-	p1@KIAA0528	KIAA0528	p.value=2.02e-18,n=89
chr12	22697390	22697500	-	p2@KIAA0528	KIAA0528	p.value=5.82e-17,n=89
chr12	22778072	22778112	+	p1@ETNK1	ETNK1	p.value=2.34e-16,n=89
chr12	22778116	22778139	+	p2@ETNK1	ETNK1	p.value=1.31e-09,n=89
chr12	22839812	22839816	+	p3@ETNK1	ETNK1	p.value=1.83e-09,n=89
chr12	23738971	23738975	+	p@chr12:23738971..23738975,+	chr12:23738971..23738975,+	p.value=1.68e-07,n=89
chr12	23918317	23918318	-	p@chr12:23918317..23918318,-	chr12:23918317..23918318,-	p.value=6.72e-08,n=89
chr12	24097201	24097216	-	p10@SOX5	SOX5	p.value=5.82e-10,n=89
chr12	24097236	24097256	-	p9@SOX5	SOX5	p.value=5.60e-10,n=89
chr12	24102576	24102623	-	p2@SOX5	SOX5	p.value=3.97e-59,n=89
chr12	24102862	24102867	-	p15@SOX5	SOX5	p.value=1.06e-07,n=89
chr12	24103844	24103880	-	p3@SOX5	SOX5	p.value=2.25e-20,n=89
chr12	24103957	24103972	-	p5@SOX5	SOX5	p.value=2.82e-16,n=89
chr12	24715376	24715432	-	p1@SOX5	SOX5	p.value=4.53e-30,n=89
chr12	24715495	24715532	-	p2@ENST00000540811	ENST00000540811	p.value=2.22e-40,n=89
chr12	24715538	24715575	-	p1@ENST00000540811	ENST00000540811	p.value=3.34e-22,n=89
chr12	24715577	24715616	-	p3@ENST00000540811	ENST00000540811	p.value=1.20e-08,n=89
chr12	24715840	24715862	-	p4@ENST00000540811	ENST00000540811	p.value=4.11e-13,n=89
chr12	25055145	25055171	-	p6@BCAT1	BCAT1	p.value=8.04e-09,n=89
chr12	25055177	25055258	-	p5@BCAT1	BCAT1	p.value=1.90e-19,n=89
chr12	25055949	25056088	-	p2@BCAT1	BCAT1	p.value=1.16e-12,n=89
chr12	25056096	25056116	-	p13@BCAT1	BCAT1	p.value=4.40e-17,n=89
chr12	25056133	25056148	-	p20@BCAT1	BCAT1	p.value=4.03e-10,n=89
chr12	25348007	25348101	-	p1@CASC1	CASC1	p.value=2.33e-22,n=89
chr12	25348139	25348162	+	p3@LYRM5	LYRM5	p.value=4.51e-09,n=89
chr12	25348164	25348183	+	p2@LYRM5	LYRM5	p.value=1.86e-10,n=89
chr12	25348186	25348222	+	p1@LYRM5	LYRM5	p.value=8.17e-16,n=89
chr12	25801481	25801520	-	p1@IFLTD1	IFLTD1	p.value=4.07e-39,n=89
chr12	26111512	26111556	+	p3@RASSF8	RASSF8	p.value=7.92e-11,n=89
chr12	26111591	26111662	+	p1@RASSF8	RASSF8	p.value=7.18e-09,n=89
chr12	26191828	26191840	+	p@chr12:26191828..26191840,+	chr12:26191828..26191840,+	p.value=3.70e-19,n=89
chr12	26274116	26274141	-	p2@AK094422	AK094422	p.value=1.97e-40,n=89
chr12	26276006	26276022	-	p3@AK311258	AK311258	p.value=1.20e-10,n=89
chr12	26276068	26276086	-	p1@AK311258	AK311258	p.value=4.63e-36,n=89
chr12	26276134	26276145	-	p2@AK311258	AK311258	p.value=1.66e-46,n=89
chr12	26276197	26276214	-	p8@BHLHE41	BHLHE41	p.value=5.33e-46,n=89
chr12	26276647	26276688	-	p9@BHLHE41	BHLHE41	p.value=7.95e-35,n=89
chr12	26277798	26277809	-	p5@BHLHE41	BHLHE41	p.value=3.06e-50,n=89
chr12	26277817	26277863	-	p2@BHLHE41	BHLHE41	p.value=1.80e-24,n=89
chr12	26277929	26277955	-	p3@BHLHE41	BHLHE41	p.value=3.78e-19,n=89
chr12	26277956	26277980	-	p1@BHLHE41	BHLHE41	p.value=9.47e-20,n=89
chr12	26277994	26278001	-	p6@BHLHE41	BHLHE41	p.value=1.60e-25,n=89
chr12	26278008	26278024	-	p4@BHLHE41	BHLHE41	p.value=3.22e-22,n=89
chr12	26278030	26278039	-	p7@BHLHE41	BHLHE41	p.value=1.00e-16,n=89
chr12	26278651	26278698	-	p@chr12:26278651..26278698,-	chr12:26278651..26278698,-	p.value=5.27e-36,n=89
chr12	26278798	26278811	-	p@chr12:26278798..26278811,-	chr12:26278798..26278811,-	p.value=6.44e-22,n=89
chr12	26278817	26278841	-	p@chr12:26278817..26278841,-	chr12:26278817..26278841,-	p.value=3.82e-22,n=89
chr12	26279017	26279060	-	p2@ENST00000535914	ENST00000535914	p.value=2.28e-19,n=89
chr12	26279704	26279711	-	p2@ENST00000545819	ENST00000545819	p.value=4.50e-27,n=89
chr12	26348246	26348310	+	p2@SSPN	SSPN	p.value=2.09e-09,n=89
chr12	26348477	26348525	+	p1@SSPN	SSPN	p.value=2.88e-23,n=89
chr12	26385780	26385801	+	p@chr12:26385780..26385801,+	chr12:26385780..26385801,+	p.value=3.90e-09,n=89
chr12	26765770	26765792	-	p@chr12:26765770..26765792,-	chr12:26765770..26765792,-	p.value=6.79e-29,n=89
chr12	26986151	26986158	-	p7@ITPR2	ITPR2	p.value=1.26e-08,n=89
chr12	27091361	27091375	+	p3@FGFR1OP2	FGFR1OP2	p.value=5.32e-07,n=89
chr12	27175476	27175518	+	p1@MED21	MED21	p.value=5.31e-09,n=89
chr12	27932347	27932359	+	p20@KLHDC5	KLHDC5	p.value=3.98e-21,n=89
chr12	27932408	27932428	+	p17@KLHDC5	KLHDC5	p.value=1.63e-15,n=89
chr12	27932549	27932563	+	p13@KLHDC5	KLHDC5	p.value=2.57e-32,n=89
chr12	27932803	27932825	+	p3@KLHDC5	KLHDC5	p.value=7.87e-44,n=89
chr12	27933157	27933240	+	p1@KLHDC5	KLHDC5	p.value=1.91e-11,n=89
chr12	28343365	28343414	+	p1@CCDC91	CCDC91	p.value=1.82e-10,n=89
chr12	28343415	28343431	+	p2@CCDC91	CCDC91	p.value=6.28e-15,n=89
chr12	28343838	28343865	-	p2@LOC729291	LOC729291	p.value=3.95e-07,n=89
chr12	28605426	28605440	+	p6@CCDC91	CCDC91	p.value=4.81e-08,n=89
chr12	29302023	29302101	+	p3@FAR2	FAR2	p.value=4.69e-08,n=89
chr12	29311406	29311448	-	p@chr12:29311406..29311448,-	chr12:29311406..29311448,-	p.value=1.99e-34,n=89
chr12	29335888	29335896	+	p@chr12:29335888..29335896,+	chr12:29335888..29335896,+	p.value=2.56e-08,n=89
chr12	29534133	29534144	-	p2@ERGIC2	ERGIC2	p.value=1.11e-07,n=89
chr12	29936836	29936881	-	p1@TMTC1	TMTC1	p.value=3.07e-14,n=89
chr12	30907700	30907748	-	p2@CAPRIN2	CAPRIN2	p.value=1.04e-08,n=89
chr12	30907749	30907771	-	p3@CAPRIN2	CAPRIN2	p.value=8.15e-18,n=89
chr12	30907838	30907850	-	p5@CAPRIN2	CAPRIN2	p.value=3.27e-14,n=89
chr12	30907862	30907894	-	p1@CAPRIN2	CAPRIN2	p.value=8.51e-23,n=89
chr12	31079412	31079428	+	p2@TSPAN11	TSPAN11	p.value=5.47e-41,n=89
chr12	31079431	31079446	+	p3@TSPAN11	TSPAN11	p.value=3.86e-25,n=89
chr12	31548873	31548877	-	p@chr12:31548873..31548877,-	chr12:31548873..31548877,-	p.value=2.69e-35,n=89
chr12	31743873	31743880	-	p10@DENND5B	DENND5B	p.value=2.25e-12,n=89
chr12	31743901	31743956	-	p1@DENND5B	DENND5B	p.value=9.23e-30,n=89
chr12	31743987	31743998	-	p4@DENND5B	DENND5B	p.value=3.11e-09,n=89
chr12	31744048	31744059	-	p6@DENND5B	DENND5B	p.value=6.15e-38,n=89
chr12	31744063	31744080	-	p2@DENND5B	DENND5B	p.value=4.34e-33,n=89
chr12	31744082	31744093	-	p5@DENND5B	DENND5B	p.value=2.81e-47,n=89
chr12	31744096	31744110	-	p3@DENND5B	DENND5B	p.value=1.25e-27,n=89
chr12	31812602	31812628	+	p2@METTL20	METTL20	p.value=1.10e-16,n=89
chr12	31868806	31868808	-	p1@ENST00000399727	ENST00000399727	p.value=1.95e-32,n=89
chr12	31881948	31881965	-	p1@AMN1	AMN1	p.value=1.05e-16,n=89
chr12	31881976	31882021	-	p2@AMN1	AMN1	p.value=1.04e-29,n=89
chr12	31882027	31882048	-	p3@AMN1	AMN1	p.value=3.55e-42,n=89
chr12	32112328	32112331	+	p5@C12orf35	C12orf35	p.value=6.95e-08,n=89
chr12	32259696	32259794	+	p1@BICD1	BICD1	p.value=8.03e-24,n=89
chr12	32259802	32259816	+	p2@BICD1	BICD1	p.value=1.75e-26,n=89
chr12	32259821	32259835	+	p4@BICD1	BICD1	p.value=2.17e-12,n=89
chr12	32259851	32259881	+	p3@BICD1	BICD1	p.value=1.07e-33,n=89
chr12	32288349	32288353	+	p@chr12:32288349..32288353,+	chr12:32288349..32288353,+	p.value=2.14e-17,n=89
chr12	32480889	32480935	+	p9@BICD1	BICD1	p.value=9.10e-07,n=89
chr12	32552451	32552508	+	p2@FGD4	FGD4	p.value=2.72e-07,n=89
chr12	32638897	32638919	+	p1@FGD4	FGD4	p.value=7.14e-14,n=89
chr12	32655048	32655108	+	p6@FGD4	FGD4	p.value=2.53e-53,n=89
chr12	32655110	32655158	+	p7@FGD4	FGD4	p.value=1.07e-71,n=89
chr12	32832182	32832196	+	p2@DNM1L	DNM1L	p.value=1.01e-18,n=89
chr12	32832197	32832202	+	p3@DNM1L	DNM1L	p.value=5.70e-19,n=89
chr12	32832203	32832263	+	p1@DNM1L	DNM1L	p.value=1.05e-15,n=89
chr12	33592743	33592764	-	p1@SYT10	SYT10	p.value=2.69e-29,n=89
