# Supplementary material for: A review of structural brain abnormalities in Pallister‐Killian syndrome
Source: Mol Genet Genomic Med. 2017 Dec 9;6(1):92–8. doi: 10.1002/mgg3.351 (PMC5823685; doi:10.1002/mgg3.351)
Supplement: Supplementary file 4 [file MGG3-6-92-s004.xlsx]

## Sheet: IQSEC3
IQSEC3	Average	SD
brain	1.996
temporal lobe (n=2)	1.314	1.22754
parietal lobe	0.547
occipital lobe	1.512
brain (n=2)	4.114	2.40699
frontal lobe	2.406
medial frontal gyrus (n=2)	4.984	2.97692
temporal lobe	2.516
medial temporal gyrus (n=2)	4.437	0.800445
paracentral gyrus	2.094
postcentral gyrus	3.026
parietal lobe (n=2)	4.5515	2.40063
occipital lobe (n=2)	6.271	3.31492
occipital cortex (n=2)	4.2705	1.97636
occipital pole	3.181
insula	3.463
corpus callosum	0.202
hippocampus (n=2)	4.9295	4.27446
globus pallidus (n=2)	1.722	0.111723
putamen	1.728
diencephalon	1.874
thalamus (n=2)	1.8655	2.05273
substantia nigra
caudate nucleus (n=2)	2.1125	0.770039
amygdala (n=2)	5.388	5.03319
nucleus accumbens	0.835
locus coeruleus (n=2)	2.4005	2.27335
medulla oblongata (n=3)	0.926	0.44655
pons	2.039
cerebellum (n=3)	15.2917	7.3797
pineal gland (n=2)	3.7185	3.83181
pituitary gland	0.683

## Sheet: SLC6A12
SLC6A12	Average	SD
brain	5.988
temporal lobe (n=2)	1.7795	1.9
parietal lobe	4.923
occipital lobe	0.504
brain	8.8565	2.55478
frontal lobe	9.053
medial frontal gyrus (n=2)	13.0535	9.68948
temporal lobe	11.627
medial temporal gyrus (n=2)	10.24	8.78651
paracentral gyrus	9.725
postcentral gyrus	11.247
parietal lobe (n=3)	9.93733	8.18391
occipital lobe	4.102
occipital cortex	26.659
occipital pole	10.996
insula	9.112
corpus callosum	8.223
hippocampus (n=2)	6.4585	8.0094
globus pallidus (n=2)	10.7315	13.4782
putamen	2.985
diencephalon	2.811
thalamus (n=2)	8.9485	10.3103
substantia nigra	13.761
caudate nucleus (n=2)	8.263	7.92808
amygdala (n=2)	10.832
nucleus accumbens	9.313
locus coeruleus (n=2)	10.417	11.0747
medulla oblongata (n=3)	7.07767	5.63705
pons	8.292
cerebellum (n=3)	5.57767	4.45885
pineal gland (n=2)	1.376	0.431335
pituitary gland	0.607

## Sheet: RAD52
RAD52	Average	SD
brain	11.977
temporal lobe (n=2)	26.003	3.33754
parietal lobe	25.708
occipital lobe	27.224
brain (n=2)	10.6095	5.55857
frontal lobe	11.712
medial frontal gyrus (n=2)	13.9115	0.375474
temporal lobe	9.859
medial temporal gyrus (n=2)	14.3285	2.86166
paracentral gyrus	12.089
postcentral gyrus	11.708
parietal lobe (n=3)	11.6517	0.661551
occipital lobe	16.614
occipital cortex (n=2)	11.9135	4.82459
occipital pole	12.103
insula	12.697
corpus callosum	10.515
hippocampus (n=2)	14.7735	0.474469
globus pallidus (n=2)	10.1955	0.866206
putamen (n=3)	15.869
diencephalon	7.496
thalamus (n=2)	10.456	1.88798
substantia nigra	9.317
caudate nucleus (n=2)	14.6235	0.638517
amygdala (n=2)	9.5985	3.73282
nucleus accumbens	13.681
locus coeruleus (n=2)	9.858
medulla oblongata (n=3)	9.707	0.506744
pons	8.088
cerebellum (n=3)	19.8483	4.02513
pineal gland (n=2)	12.188	5.11521
pituitary gland (n=2)	14.304	9.06935

## Sheet: ERC1
ERC1	Average	SD
brain	29.942
temporal lobe (n=2)	62.222	2.2189
parietal lobe	80.405
occipital lobe	50.918
brain (n=2)	11.9595	0.907218
frontal lobe	18.044
medial frontal gyrus (n=2)	16.5355	4.58842
temporal lobe	13.938
medial temporal gyrus (n=2)	19.3585	3.90676
paracentral gyrus	16.479
postcentral gyrus	15.194
parietal lobe (n=3)	19.412	3.26367
occipital lobe	15.384
occipital cortex (n=2)	23.9465	1.80383
occipital pole	12.725
insula	19.258
corpus callosum	17.861
hippocampus (n=2)	25.118	0.465276
globus pallidus (n=2)	22.213	1.69423
putamen	20.896
diencephalon	11.479
thalamus (n=2)	18.4255	6.12284
substantia nigra	19.494
caudate nucleus (n=2)	23.2125	0.259508
amygdala (n=2)	21.256	4.75317
nucleus accumbens	19.269
locus coeruleus (n=2)	22.0835	1.49695
medulla oblongata (n=3)	22.487	4.92225
pons	19.915
cerebellum (n=3)	81.6883	19.4961
pineal gland	33.558	2.00253
pituitary gland (n=2)	36.9535	5.04945

## Sheet: FBXL14
FBXL14	Average	SD
brain	31.938
temporal lobe (n=2)	17.857	1.28128
parietal lobe	21.332
occipital lobe	20.166
brain (n=2)	16.8365	3.60695
frontal lobe	14.878
medial frontal gyrus (n=2)	18.8565	6.61781
temporal lobe	15.026
medial temporal gyrus (n=2)	19.387	3.0844
paracentral gyrus	16.817
postcentral gyrus	14.075
parietal lobe (n=3)	16.862	5.80137
occipital lobe	18.871
occipital cortex (n=2)	14.647	12.6982
occipital pole	14.938
insula	17.8
corpus callosum	13.885
hippocampus (n=2)	17.291	9.83303
globus pallidus (n=2)	13.776	10.1413
putamen	17.44
diencephalon	10.073
thalamus (n=2)	12.524	5.98495
substantia nigra (n=2)	26.2025	9.2836
caudate nucleus (n=2)	20.7755	5.58119
amygdala (n=2)	19.202	6.06698
nucleus accumbens	14.644
locus coeruleus (n=2)	14.2615	1.33714
medulla oblongata (n=3)	14.383	4.80225
pons	11.895
cerebellum (n=3)	13.176	7.01182
pineal gland (n=2)	6.9445	0.785596
pituitary gland (n=2)	12.8625	7.88919

## Sheet: ADIPOR2
ADIPOR2	Average	SD
brain	15.969
temporal lobe (n=2)	30.527	11.0832
parietal lobe	24.067
occipital lobe	18.149
brain (n=2)	71.263	10.2573
frontal lobe	48.623
medial frontal gyrus (n=2)	71.1685	36.7406
temporal lobe	57.589
medial temporal gyrus (n=2)	86.17	56.4582
paracentral gyrus	57.61
postcentral gyrus	53.736
parietal lobe (n=3)	74.184	18.8813
occipital lobe	59.074
occipital cortex (n=2)	89.2575	82.1439
occipital pole	53.182
insula	48.296
corpus callosum	171.603
hippocampus (n=2)	89.577	52.456
globus pallidus (n=2)	157.786	71.1498
putamen	53.419
diencephalon	91.597
thalamus (n=2)	190.541	102.953
substantia nigra (n=2)	267.385	7.42038
caudate nucleus (n=2)	59.1935	8.55528
amygdala (n=2)	66.2245	40.2294
nucleus accumbens	62.559
locus coeruleus (n=2)	143.739	39.6418
medulla oblongata (n=3)	113.59	41.1546
pons	86.661
cerebellum (n=3)	39.5093	13.6676
pineal gland (n=2)	29.665	1.80029
pituitary gland (n=2)	41.582	5.58614

## Sheet: FKBP4
FKBP4	Average	SD
brain	89.826
temporal lobe (n=2)	84.8765	50.3015
parietal lobe	30.084
occipital lobe	45.877
brain (n=2)	75.556	2.8157
frontal lobe	82.367
medial frontal gyrus (n=2)	89.944	31.9655
temporal lobe	107.223
medial temporal gyrus (n=2)	92.335	21.3433
paracentral gyrus	101.036
postcentral gyrus	109.183
parietal lobe (n=3)	101.009	20.1348
occipital lobe	74.252
occipital cortex (n=2)	92.5325	38.6823
occipital pole	112.45
insula	86.507
corpus callosum	83.645
hippocampus (n=2)	83.542	32.6754
globus pallidus (n=2)	87.11	49.3179
putamen	65.674
diencephalon	85.741
thalamus (n=2)	105.192	77.2337
substantia nigra	163.264
caudate nucleus (n=2)	73.3345	44.8369
amygdala (n=2)	75.354	36.2703
nucleus accumbens	85.168
locus coeruleus (n=2)	119.127	52.007
medulla oblongata (n=3)	92.8057	42.6749
pons	110.383
cerebellum (n=3)	114.148	40.9939
pineal gland (n=2)	67.2505	26.1651
pituitary gland (n=2)	45.4145	10.1477

## Sheet: NRIP2
NRIP2	Average	SD
brain	0
temporal lobe (n=2)	0.8825	0.013435
parietal lobe	0.547
occipital lobe	0
brain (n=2)	12.588	1.35199
frontal lobe	13.359
medial frontal gyrus (n=2)	18.6395	13.8289
temporal lobe	12.986
medial temporal gyrus (n=2)	18.198	17.2803
paracentral gyrus	18.708
postcentral gyrus	17.627
parietal lobe (n=3)	20.5567	16.3484
occipital lobe	10.051
occipital cortex (n=2)	30.1225	16.5484
occipital pole	21.715
insula	10.631
corpus callosum	28.106
hippocampus (n=2)	15.202	9.12733
globus pallidus (n=2)	34.14	9.22209
putamen	10.998
diencephalon	32.797
thalamus (n=2)	34.7165	29.1618
substantia nigra	54.039
caudate nucleus (n=2)	31.415	28.2249
amygdala (n=2)	6.9725	7.04915
nucleus accumbens	16.122
locus coeruleus (n=2)	18.4135	5.56281
medulla oblongata (n=3)	16.8613	9.31397
pons	25.489
cerebellum (n=3)	67.1707	18.9829
pineal gland (n=2)	1.644	0.0523259
pituitary gland	0.455

## Sheet: TULP3
TULP3	Average	SD
brain	11.977
temporal lobe (n=2)	18.119	4.02627
parietal lobe	14.768
occipital lobe	8.066
brain (n=2)	6.7835	2.73862
frontal lobe	11.143
medial frontal gyrus (n=2)	9.091	9.09764
temporal lobe	13.258
medial temporal gyrus (n=2)	12.0095	6.28406
paracentral gyrus	10.198
postcentral gyrus	10.787
parietal lobe (n=3)	13.1693	3.30134
occipital lobe	7.794
occipital cortex (n=2)	12.7915	6.06627
occipital pole	13.417
insula	10.935
corpus callosum	28.376
hippocampus (n=2)	15.0435	6.65458
globus pallidus (n=2)	17.2675	4.04112
putamen	8.956
diencephalon	15.227
thalamus (n=2)	18.1695	2.24365
substantia nigra	15.911
caudate nucleus (n=2)	14.906	1.46654
amygdala (n=2)	9.955	2.83126
nucleus accumbens	15.03
locus coeruleus (n=2)	13.436	4.37416
medulla oblongata (n=3)	15.256	4.55602
pons	9.516
cerebellum (n=3)	29.435	8.88084
pineal gland (n=2)	10.6005	1.67514
pituitary gland (n=2)	20.753	0.694379

## Sheet: CCND2
CCND2	Average	SD
brain	137.734
temporal lobe (n=2)	208.781	42.2532
parietal lobe	258.172
occipital lobe	155.528
brain (n=2)	81.6245	12.054
frontal lobe	88.192
medial frontal gyrus (n=2)	90.3355	3.8205
temporal lobe	93.896
medial temporal gyrus (n=2)	101.379	7.28391
paracentral gyrus	99.28
postcentral gyrus	93.463
parietal lobe (n=3)	95.102	6.04049
occipital lobe	96.2
occipital cortex (n=2)	129.155	25.7514
occipital pole	100.9
insula	89.363
corpus callosum	39.834
hippocampus (n=2)	98.531	1.23461
globus pallidus (n=2)	46.164	6.04011
putamen	55.148
diencephalon	48.727
thalamus (n=2)	40.3245	5.4327
substantia nigra (n=2)	68.932	41.5355
caudate nucleus (n=2)	61.6555	5.50058
amygdala (n=2)	123.054	25.6185
nucleus accumbens	79.644
locus coeruleus (n=2)	50.0985	21.4812
medulla oblongata (n=3)	45.433	8.51719
pons	42.685
cerebellum (n=3)	38.9887	14.0081
pineal gland (n=2)	34.363	19.5869
pituitary gland (n=2)	72.8825	8.65004

[truncated: 53 more sheets: C12ORF57, OLR1, GABARAPL1, PRR4, LRP6, MANSC1, DUSP16, CREBL2, GPR19, CDKN1B, APOLD1, KIAA1467, GSG1, GRIN2B, WBP11, C12ORF60, PDE6H, RERG, PTPRO, EPS8 …]
