# Supplementary material for: A review of structural brain abnormalities in Pallister‐Killian syndrome
Source: Mol Genet Genomic Med. 2017 Dec 9;6(1):92–8. doi: 10.1002/mgg3.351 (PMC5823685; doi:10.1002/mgg3.351)
Supplement: Supplementary file 5 [file MGG3-6-92-s005.xlsx]

## Sheet: Sheet1
Atrophy
Reference# from Supplementary References related to Table 1	Reference	Genotype or Karyotype information	Comments
2	Adachi et al	i(12p)
11	Chiurazzi et al	i(12p)
18	Filloux et al	confirmed 12p tetrasomy (from Candee et al 2012)
19	Gamal et al	i(12p)
21	Gilgenkranz et al	tetrasomy i(12p)
22	Giordano et al	i(12p)	Case 1
22	Giordano et al	i(12p)	Case 2
22	Giordano et al	i(12p)	Case 3
22	Giordano et al	i(12p)	Case 9
31	Mauceri et al	46,XY/47,XY, + i(12p)
32	McLean et al	i(12p)
37	Park et al	i(12p)
38	Rauch et al	46,XX,dir dup( 12)(qter→pter::p13.2→pter)	Case 2
39	Rodriguez et al	46,XY/47,XY, +i(12p)
40	Saito et al	supernumerary isochromosome 12p	Case 1
40	Saito et al	[i(12p)]	Case 2
41	Sanzhez-Carpintero et al	i(12p)
43	Schubert et al	i(12p)	Case 1
43	Schubert et al	i(12p)	Case 2
55	Yakut et al	mos 46,XX,inv trp(12)(p11.2p13)[34]/46,XX
56	Yamamoto et al	i(12p)
Corpus callosum and white matter abnormalities
Reference# from Supplementary References related to Table 1	Reference	Genotype or Karyotype information	Comments
6	Blyth et al	i(12p) some cases tetrasomic/hexasomic	3 cases
8	Cerminara et al	i(12p)	Case 1
13	Costa et al	47,XX,+i(12)(p10)/46,XX	Case 2
13	Costa et al	47,XX,+i(12)(p10)/46,XX	Case 6
22	Giordano et al	i(12p)	Case 3
22	Giordano et al	i(12p)	Case 4
24	Inage et al	arr 12p13.33p12.3(33,854–17,928,433) × 3,14q11.1q12(18,149,473–27,850,473) × 3,14q21.3q21.3(45,490,109–47,021,431) × 3
25	Izumi et al	Three microduplications in 12p13.31 (chr12: 6362208-6742773, chr12: 7888157-8017012, and chr12: 8496483-8912792) and microdeletion of 16p13.11p12.3 (chr16: 15387380-18174650) were confirmed
27	Lalatta et al	no data	Case 2
40	Saito et al	supernumerary isochromosome 12p	Case 1
40	Saito et al	[i(12p)]	Case 2
42	Schaefer et al	i(12p)	Case 1
46	Smigiel et al	mos47,XX,+12p/47,XX,+i(12p)/46,XX). tetrasomy/trisomy/disomy
57	Zakowski et al	i(12p)
This study			Proband 2
Macrocephaly
Reference# from Supplementary References related to Table 1	Reference	Genotype or Karyotype information	Comments
16	Eckel et al	Intrachromosomal Triplication 12p11.22–p12.3
29	Liberati et al	i(12p)
38	Rauch et al	12p duplication
62	Tenconi	46,XY,der(15),t(12;15)(p12.1;p11) mat
59	Kondo	46,XY/47,XY,+del(12)(q11)
58	Biederman	46,XY,der(21),t(12;21) (21qter→21pter:: 12pl 1→12pter)pat	from Izumi
60	Liang	Trisomy 12p12.3-p11.2	from Izumi
61	Parslow	trisomy 12p	from Izumi
This study	i(12p)		Proband 1
